# Supplementary material for: Denosumab Dosage and Tooth Extraction Predict Medication-Related Osteonecrosis of the Jaw in Patients with Breast Cancer and Bone Metastases
Source: Cancers (Basel). 2025 Jul 4;17(13):2242. doi: 10.3390/cancers17132242 (PMC12249028; doi:10.3390/cancers17132242)
Supplement: Supplementary file 1 [file cancers-17-02242-s001.zip]

Archive with 1 entries (1 files):
- cancers-3711122-supplementary.pdf
